# Supplementary material for: A Quasi-Exclusive European Ancestry in the Senepol Tropical Cattle Breed Highlights the Importance of the slick Locus in Tropical Adaptation
Source: PLoS One. 2012 May 9;7(5):e36133. doi: 10.1371/journal.pone.0036133 (PMC3366548; doi:10.1371/journal.pone.0036133)
Supplement: Table S1 — List of population symbols, names and number of individuals. (XLS) [file pone.0036133.s005.xls]

## Sheet: Table S1
Population symbol	Population name	Nb of individuals
ANG	Angus	24
BAO	Baoulé	29
BOR	Borgou	30
BRM	Brahman	25
GIR	Gir	24
HFD	Hereford	21
HOL	Holstein	30
KUR	Kuri	30
LAG	Lagune	30
LMS	Limousine	25
MON	Montbéliarde	30
ND3	N'Dama	25
NEL	Nelore	21
OUL	Oulmes Zaer	26
SAL	Salers	22
SEN_SA	Senepol from St. Croix, state of Anzoategui	5
SEN_SG	Senepol from St. Croix, state of Guarico	8
SEN_UA	Senepol from USA, state of Anzoategui	2
SEN_UB	Senepol from USA, state of Bolivar	2
SEN_UG	Senepol from USA, state of Guarico	1
SEN_VA	Senepol from Venezuela, state of Anzoategui	13
SEN_VB	Senepol from Venezuela, state of Bolivar	34
SEN_VG	Senepol from Venezuela, state of Guarico	30
SEN_VM	Senepol from Venezuela, state of Monagas	57
SEN_ZM	Senepol origin unknown, state of Monagas	1
SGT	Santa Gertrudis	24
SOM	Somba	30
ZMA	Zebu from Madagascar	30
