# Supplementary material for: A Quasi-Exclusive European Ancestry in the Senepol Tropical Cattle Breed Highlights the Importance of the slick Locus in Tropical Adaptation
Source: PLoS One. 2012 May 9;7(5):e36133. doi: 10.1371/journal.pone.0036133 (PMC3366548; doi:10.1371/journal.pone.0036133)
Supplement: Table S3 — Differentiation score ( Fst ) for all pairs of breeds. (XLS) [file pone.0036133.s007.xls]

## Sheet: TableS3
FST	ANG	BAO	BOR	BRM	GIR	HFD	HOL	KUR	LAG	LMS	MON	ND3	NEL	OUL	SAL	SEN	SGT	SOM	ZMA
ANG
BAO	0.2691
BOR	0.2188	0.1198
BRM	0.3386	0.3826	0.166
GIR	0.3861	0.4297	0.2037	0.05161
HFD	0.1372	0.2791	0.2289	0.3473	0.3953
HOL	0.1272	0.2493	0.2027	0.3234	0.3685	0.1418
KUR	0.2221	0.1449	0.0258	0.1657	0.2027	0.2323	0.2067
LAG	0.3088	0.1224	0.1717	0.4272	0.4745	0.3187	0.2874	0.1925
LMS	0.1019	0.2184	0.1725	0.3072	0.3552	0.115	0.1022	0.1762	0.2596
MON	0.1428	0.2481	0.2014	0.332	0.3781	0.1508	0.1315	0.2049	0.2871	0.0825
ND3	0.2691	0.08654	0.1299	0.3906	0.4394	0.28	0.2496	0.1485	0.1474	0.218	0.2487
NEL	0.3835	0.4295	0.2045	0.06699	0.07919	0.3927	0.3654	0.2041	0.4755	0.3524	0.3762	0.4396
OUL	0.1632	0.1793	0.1525	0.3259	0.374	0.1723	0.1509	0.1582	0.2226	0.1036	0.1425	0.1792	0.3721
SAL	0.1392	0.2466	0.1993	0.3367	0.3869	0.1438	0.1306	0.2028	0.2894	0.05695	0.1032	0.248	0.3842	0.1334
SEN	0.1428	0.2168	0.1612	0.253	0.287	0.1558	0.1385	0.1632	0.2479	0.1113	0.1417	0.2191	0.2869	0.1431	0.1363
SGT	0.1225	0.2359	0.1272	0.1921	0.2386	0.1408	0.1297	0.1304	0.2797	0.1093	0.1426	0.2374	0.238	0.1477	0.1385	0.1123
SOM	0.2488	0.03767	0.09016	0.3526	0.3985	0.2592	0.23	0.1156	0.09857	0.1979	0.2275	0.06606	0.3977	0.1571	0.2248	0.2	0.2119
ZMA	0.3281	0.3304	0.1415	0.1542	0.1827	0.3385	0.3115	0.1425	0.3753	0.2913	0.3153	0.3377	0.1905	0.2959	0.3203	0.2453	0.2074	0.3004
